# Supplementary material for: Parathyroid Hormone in the Management of Pelvic Fragility Fractures: A Systematic Review and Meta-Analysis
Source: J Clin Med. 2026 Feb 3;15(3):1199. doi: 10.3390/jcm15031199 (PMC12897903; doi:10.3390/jcm15031199)
Supplement: Supplementary file 1 [file jcm-15-01199-s001.zip]

Archive with 1 entries (1 files):
- jcm-4079165-supplementary.pdf
